# Supplementary material for: Signal-to-Noise Analysis Can Inform the Likelihood That Incidentally Identified Variants in Sarcomeric Genes Are Associated with Pediatric Cardiomyopathy
Source: J Pers Med. 2022 Apr 30;12(5):733. doi: 10.3390/jpm12050733 (PMC9145017; doi:10.3390/jpm12050733)
Supplement: Supplementary file 1 [file jpm-12-00733-s001.zip]

Archive with 3 entries (3 files):
- HCM ES Variants Manuscript, Supplemental .pdf
- HCM ES Variants Manuscript, Supplemental Table S1.xlsx
- HCM ES Variants Manuscript, Supplemental Tables S4xlsx.xlsx
