# Supplementary material for: Signal-to-Noise Analysis Can Inform the Likelihood That Incidentally Identified Variants in Sarcomeric Genes Are Associated with Pediatric Cardiomyopathy
Source: J Pers Med. 2022 Apr 30;12(5):733. doi: 10.3390/jpm12050733 (PMC9145017; doi:10.3390/jpm12050733)
Supplement: Supplementary file 1 [file jpm-12-00733-s001.zip › HCM ES Variants Manuscript, Supplemental Table S1.xlsx]

## Sheet: MYBPC3
Gene	Sex	Age	Nucleotide	Amino Acid	Variant Type	Zygosity	Confirmed Inheritance	ClinVar Designation	Baylor Miraca Classification	ACMG Classification w/o PM1	ACMG Classification w/PM1
MYBPC3	F	17.6088	851+2T>C	N/A	Radical/LOF	Het			Pathogenic	VUS	VUS
MYBPC3	M	5.03108	3330+2T>G	N/A	Radical/LOF	Het	Inherited	pathogenic/likely pathogenic	Pathogenic	VUS	VUS
MYBPC3	M	5.43908	2148+1G>A	N/A	Radical/LOF	Het			Pathogenic	VUS	VUS
MYBPC3	F	10.0825	926+1G>C	N/A	Radical/LOF	Het	Inherited	likely pathogenic	Pathogenic	VUS	VUS
MYBPC3	M	16.7245	13G>C	G5R	Missense	Het		conflicting interpretations	VUS	VUS	VUS
MYBPC3	F	5.55326	13G>C	G5R	Missense	Het		conflicting interpretations	VUS	VUS	VUS
MYBPC3	M	16.916	13G>C	G5R	Missense	Het		conflicting interpretations	VUS	VUS	VUS
MYBPC3	M	8.92427	13G>C	G5R	Missense	Het		conflicting interpretations	VUS	VUS	VUS
MYBPC3	M	31.5685	50G>A	R17Q	Missense	Het		uncertain significance	VUS	VUS	VUS
MYBPC3	F	48.5957	50G>A	R17Q	Missense	Het		uncertain significance	VUS	VUS	VUS
MYBPC3	M	7.99842	74G>A	S25N	Missense	Het		conflicting interpretations	VUS	VUS	VUS
MYBPC3	M	15.1257	94G>A	E32K	Missense	Het	Inherited	conflicting interpretations	VUS	VUS	VUS
MYBPC3	F	9.06901	94G>A	E32K	Missense	Het		conflicting interpretations	VUS	VUS	VUS
MYBPC3	M	3.77389	94G>A	E32K	Missense	Het		conflicting interpretations	VUS	VUS	VUS
MYBPC3	M	3.89986	94G>A	E32K	Missense	Het		conflicting interpretations	VUS	VUS	VUS
MYBPC3	F	9.1079	118G>A	V40M	Missense	Het		uncertain significance	VUS	VUS	VUS
MYBPC3	F	3.23208	122G>A	R41H	Missense	Het		uncertain significance	VUS	VUS	VUS
MYBPC3	F	0.135959	122G>A	R41H	Missense	Het		uncertain significance	VUS	VUS	VUS
MYBPC3	F	0.0398146	122G>A	R41H	Missense	Het		uncertain significance	VUS	VUS	VUS
MYBPC3	M	1.18681	244A>G	I82V	Missense	Het			VUS	VUS	VUS
MYBPC3	F	5.18736	283A>C	I95L	Missense	Het	Inherited	uncertain significance	VUS	VUS	VUS
MYBPC3	M	2.4714	305C>T	P102L	Missense	Het		uncertain significance	VUS	VUS	VUS
MYBPC3	F	6.76638	355G>A	E119K	Missense	Het		uncertain significance	VUS	VUS	VUS
MYBPC3	F	13.2336	362C>T	P121L	Missense	Het		conflicting interpretations	VUS	VUS	VUS
MYBPC3	M	4.39578	362C>T	P121L	Missense	Het		conflicting interpretations	VUS	VUS	VUS
MYBPC3	F	14.452	436A>G	T146A	Missense	Het		uncertain significance	VUS	VUS	VUS
MYBPC3	M	9.57255	442G>A	G148R	Missense	Het		conflicting interpretations	VUS	VUS	VUS
MYBPC3	F	8.93235	442G>A	G148R	Missense	Het		conflicting interpretations	VUS	VUS	VUS
MYBPC3	F	2.06856	446C>T	A149V	Missense	Het		uncertain significance	VUS	VUS	VUS
MYBPC3	F	3.79365	451G>A	D151N	Missense	Het		uncertain significance	VUS	VUS	VUS
MYBPC3	M	15.6949	458C>A	P153H	Missense	Het		uncertain significance	VUS	VUS	VUS
MYBPC3	F	18.4492	461T>C	I154T	Missense	Het		conflicting interpretations	VUS	VUS	VUS
MYBPC3	M	3.49242	461T>C	I154T	Missense	Het		conflicting interpretations	VUS	VUS	VUS
MYBPC3	M	2.78583	461T>C	I154T	Missense	Het		conflicting interpretations	VUS	VUS	VUS
MYBPC3	F	1.51513	479G>A	R160Q	Missense	Het		uncertain significance	VUS	VUS	VUS
MYBPC3	F	0.554373	495G>C	E165D	Missense	Het		conflicting interpretations	VUS	VUS	VUS
MYBPC3	M	23.9798	495G>C	E165D	Missense	Het	Inherited	conflicting interpretations	VUS	VUS	VUS
MYBPC3	M	3.04596	495G>C	E165D	Missense	Het		conflicting interpretations	VUS	VUS	VUS
MYBPC3	M	4.8178	502G>A	V168M	Missense	Het		conflicting interpretations	VUS	VUS	VUS
MYBPC3	M	20.46	502G>A	V168M	Missense	Het		conflicting interpretations	VUS	VUS	VUS
MYBPC3	M	1.91529	529C>T	R177C	Missense	Het		uncertain significance	VUS	VUS	VUS
MYBPC3	M	0.168306	598A>G	S200G	Missense	Het		uncertain significance	VUS	VUS	VUS
MYBPC3	M	3.34463	602G>A	S201N	Missense	Het		uncertain significance	VUS	VUS	VUS
MYBPC3	F	1.25285	604A>C	K202Q	Missense	Het		conflicting interpretations	VUS	VUS	VUS
MYBPC3	M	0.467271	605A>G	K202R	Missense	Het			VUS	VUS	VUS
MYBPC3	M	10.5534	624G>C	Q208H	Missense	Het	Inherited	conflicting interpretations	VUS	VUS	VUS
MYBPC3	M	16.2864	624G>C	Q208H	Missense	Het		conflicting interpretations	VUS	VUS	VUS
MYBPC3	M	4.09742	624G>C	Q208H	Missense	Het		conflicting interpretations	VUS	VUS	VUS
MYBPC3	M	0.382173	624G>C	Q208H	Missense	Het		conflicting interpretations	VUS	VUS	VUS
MYBPC3	M	16.2043	624G>C	Q208H	Missense	Het		conflicting interpretations	VUS	VUS	VUS
MYBPC3	M	20.0074	659A>G	Y220C	Missense	Het		uncertain significance	VUS	VUS	VUS
MYBPC3	M	9.18436	667G>A	E223K	Missense	Het		uncertain significance	VUS	VUS	VUS
MYBPC3	F	3.38578	667G>A	E223K	Missense	Het		uncertain significance	VUS	VUS	VUS
MYBPC3	M	14.663	667G>A	E223K	Missense	Het		uncertain significance	VUS	VUS	VUS
MYBPC3	M	9.69108	G682A	D228N	Missense	Het		uncertain significance	VUS	VUS	VUS
MYBPC3	F	2.76115	713G>A	R238H	Missense	Het		uncertain significance	VUS	VUS	VUS
MYBPC3	F	12.0621	712C>T	R238C	Missense	Het		uncertain significance	VUS	VUS	VUS
MYBPC3	M	11.3364	713G>A	R238H	Missense	Het		uncertain significance	VUS	VUS	VUS
MYBPC3	F	0.0261674	721G>C	V241L	Missense	Het		uncertain significance	VUS	VUS	VUS
MYBPC3	M	7.60119	727A>C	T243P	Missense	Het		uncertain significance	VUS	VUS	VUS
MYBPC3	F	0.208785	776delinsTT	A259fs	Radical/LOF	Het	Inherited		Pathogenic	VUS	VUS
MYBPC3	F	2.77783	776delinsTT	A259fs	Radical/LOF	Het			Pathogenic	VUS	VUS
MYBPC3	F	2.77783	776C>T	A259V	Missense	Het			VUS	VUS	VUS
MYBPC3	M	33.1895	787G>A	G263R	Missense	Het		uncertain significance	VUS	VUS	VUS
MYBPC3	M	0.931822	787G>A	G263R	Missense	Het		uncertain significance	VUS	VUS	VUS
MYBPC3	F	20.0128	814C>T	R272C	Missense	Het		uncertain significance	VUS	VUS	VUS
MYBPC3	M	4.38212	814C>T	R272C	Missense	Het		uncertain significance	VUS	VUS	VUS
MYBPC3	F	3.84546	814C>T	R272C	Missense	Het		uncertain significance	VUS	VUS	VUS
MYBPC3	F	46.7341	844C>T	R282W	Missense	Het		uncertain significance	VUS	VUS	VUS
MYBPC3	M	5.87985	845G>A	R282Q	Missense	Het		uncertain significance	VUS	VUS	VUS
MYBPC3	F	7.4674	899A>G	K300R	Missense	Het			VUS	VUS	VUS
MYBPC3	M	2.71224	933G>C	S311S	Missense	Het		conflicting interpretations	VUS	VUS	VUS
MYBPC3	M	10.1969	961G>A	V321M	Missense	Het		conflicting interpretations	VUS	VUS	VUS
MYBPC3	M	0.313862	961G>A	V321M	Missense	Het		conflicting interpretations	VUS	VUS	VUS
MYBPC3	F	13.6437	961G>A	V321M	Missense	Het		conflicting interpretations	VUS	VUS	VUS
MYBPC3	M	4.34361	1084A>G	S362G	Missense	Het		conflicting interpretations	VUS	VUS	VUS
MYBPC3	M	10.9854	1084A>G	S362G	Missense	Het		conflicting interpretations	VUS	VUS	VUS
MYBPC3	F	5.54307	1091C>T	A364V	Missense	Het	Inherited	conflicting interpretations	VUS	VUS	VUS
MYBPC3	F	9.45222	1123G>A	V375M	Missense	Het		uncertain significance	VUS	VUS	VUS
MYBPC3	F	0.193308	1195A>T	N399Y	Missense	Het		uncertain significance	VUS	VUS	VUS
MYBPC3	F	0.034757	1255C>T	R419C	Missense	Het	Inherited	uncertain significance	VUS	VUS	VUS
MYBPC3	F	15.2406	1321G>A	E441K	Missense	Het	Inherited	conflicting interpretations	VUS	VUS	VUS
MYBPC3	M	4.61216	1321G>A	E441K	Missense	Het		conflicting interpretations	VUS	VUS	VUS
MYBPC3	F	4.88587	1363C>T	L455F	Missense	Het		uncertain significance	VUS	VUS	VUS
MYBPC3	M	13.5732	1370C>T	T457M	Missense	Het		conflicting interpretations	VUS	VUS	VUS
MYBPC3	F	7.75249	1370C>T	T457M	Missense	Het		conflicting interpretations	VUS	VUS	VUS
MYBPC3	M	13.1732	1373G>A	R458H	Missense	Het		uncertain significance	VUS	VUS	VUS
MYBPC3	M	4.91844	1372C>T	R458C	Missense	Het		uncertain significance	VUS	VUS	VUS
MYBPC3	M	15.645	1375C>T	P459S	Missense	Het		uncertain significance	VUS	VUS	VUS
MYBPC3	M	10.8788	1445C>T	A482V	Missense	Het		uncertain significance	VUS	VUS	VUS
MYBPC3	F	7.93248	1467C>T	D489D	Missense	Het		benign/likely benign	VUS	VUS	VUS
MYBPC3	M	14.7283	1468G>A	G490R	Missense	Het		uncertain significance	VUS	VUS	VUS
MYBPC3	M	7.22694	1468G>A	G490R	Missense	Het		uncertain significance	VUS	VUS	VUS
MYBPC3	M	2.8492	1483C>T	R495W	Missense	Het		pathogenic/likely pathogenic	VUS	likely pathogenic	likely pathogenic
MYBPC3	M	3.39911	1504C>T	R502W	Missense	Het		conflicting interpretations	VUS	likely pathogenic	likely pathogenic
MYBPC3	F	2.79085	G1505A	R502Q	Missense	Het	Inherited	pathogenic/likely pathogenic	Pathogenic	VUS	likely pathogenic
MYBPC3	M	0.258719	1514_1516del	505_506del	Radical/LOF	Het			VUS	VUS	VUS
MYBPC3	F	4.68057	1591G>C	G531R	Missense	Het		likely pathogenic	VUS	VUS	likely pathogenic
MYBPC3	F	4.83398	1601C>T	A534V	Missense	Het		uncertain significance	VUS	VUS	VUS
MYBPC3	M	3.9706	1601C>T	A534V	Missense	Het		uncertain significance	VUS	VUS	VUS
MYBPC3	F	0.124609	1616T>C	I539T	Missense	Het		uncertain significance	VUS	VUS	VUS
MYBPC3	F	0.0811672	1624G>C	E542Q	Missense	Het		pathogenic	Pathogenic	VUS	likely pathogenic
MYBPC3	M	19.0845	1664T>C	M555T	Missense	Het	Inherited	conflicting interpretations	VUS	VUS	VUS
MYBPC3	M	7.07626	1721G>T	R574L	Missense	Het		uncertain significance	VUS	VUS	VUS
MYBPC3	F	15.9139	1721G>A	R574Q	Missense	Het		conflicting interpretations	VUS	VUS	VUS
MYBPC3	M	3.85368	1773G>T	K591N	Missense	Het		uncertain significance	VUS	VUS	VUS
MYBPC3	M	9.20899	1786G>A	G596R	Missense	Het		conflicting interpretations	VUS	VUS	VUS
MYBPC3	F	17.4939	1786G>A	G596R	Missense	Het		conflicting interpretations	VUS	VUS	VUS
MYBPC3	M	14.0444	1933C>T	P645S	Missense	Het		conflicting interpretations	VUS	VUS	VUS
MYBPC3	F	61.138	2002C>T	R668C	Missense	Het		uncertain significance	VUS	VUS	VUS
MYBPC3	M	6.67078	2011G>A	V671I	Missense	Het		uncertain significance	VUS	VUS	VUS
MYBPC3	M	6.2359	2056G>C	A686P	Missense	Het		uncertain significance	VUS	VUS	VUS
MYBPC3	M	10.312	2063C>T	T688M	Missense	Het		uncertain significance	VUS	VUS	VUS
MYBPC3	F	0.064815	2063C>T	T688M	Missense	Het		uncertain significance	VUS	VUS	likely pathogenic
MYBPC3	M	5.85489	2077G>T	A693S	Missense	Het		uncertain significance	VUS	VUS	VUS
MYBPC3	M	10.715	2081C>G	P694R	Missense	Het		uncertain significance	VUS	VUS	VUS
MYBPC3	F	2.43207	2099A>T	D700V	Missense	Het			VUS	VUS	VUS
MYBPC3	F	15.9002	2113A>G	T705A	Missense	Het		uncertain significance	VUS	VUS	VUS
MYBPC3	M	4.51641	2119G>A	D707N	Missense	Het		uncertain significance	VUS	VUS	VUS
MYBPC3	M	4.53222	2125G>A	D709N	Missense	Het		uncertain significance	VUS	VUS	VUS
MYBPC3	F	14.6543	2176C>T	R726C	Missense	Het	Inherited	uncertain significance	VUS	VUS	VUS
MYBPC3	M	7.19677	2176C>T	R726C	Missense	Het		uncertain significance	VUS	VUS	VUS
MYBPC3	F	0.0753087	2198G>A	R733H	Missense	Het		uncertain significance	VUS	VUS	VUS
MYBPC3	F	3.57199	2197C>G	R733G	Missense	Het			VUS	VUS	VUS
MYBPC3	M	46.5506	2210C>T	T737M	Missense	Het		conflicting interpretations	VUS	VUS	VUS
MYBPC3	M	0.135706	2210C>T	T737M	Missense	Het		conflicting interpretations	VUS	VUS	VUS
MYBPC3	F	0.321195	2249C>T	T750M	Missense	Het		uncertain significance	VUS	VUS	VUS
MYBPC3	M	12.2724	2269G>A	V757M	Missense	Het		uncertain significance	VUS	VUS	VUS
MYBPC3	F	4.50185	2320G>A	A774T	Missense	Het		uncertain significance	VUS	VUS	VUS
MYBPC3	F	10.8793	2392G>A	D798N	Missense	Het			VUS	VUS	VUS
MYBPC3	F	0.236991	2497G>A	A833T	Missense	Het		conflicting interpretations	VUS	VUS	VUS
MYBPC3	F	2.46265	2497G>A	A833T	Missense	Het		conflicting interpretations	VUS	VUS	VUS
MYBPC3	M	9.80824	2500C>T	R834W	Missense	Het		uncertain significance	VUS	VUS	VUS
MYBPC3	M	0.978901	2515G>A	G839S	Missense	Het			VUS	VUS	VUS
MYBPC3	F	1.1079	2562G>A	M854I	Missense	Het	Inherited	uncertain significance	VUS	VUS	VUS
MYBPC3	F	2.71782	2573G>A	S858N	Missense	Het	Inherited	conflicting interpretations	VUS	VUS	likely pathogenic
MYBPC3	F	0.767538	2615G>A	R872Q	Missense	Het			VUS	VUS	VUS
MYBPC3	M	4.74064	2624A>T	H875L	Missense	Het		uncertain significance	VUS	VUS	VUS
MYBPC3	F	17.6309	2672G>A	R891Q	Missense	Het		uncertain significance	VUS	VUS	VUS
MYBPC3	M	9.27146	2678C>G	P893R	Missense	Het			VUS	VUS	VUS
MYBPC3	M	10.9147	2684G>A	R895H	Missense	Het		uncertain significance	VUS	VUS	VUS
MYBPC3	M	2.37782	2684G>A	R895H	Missense	Het		uncertain significance	VUS	VUS	VUS
MYBPC3	F	3.83665	2686G>A	V896M	Missense	Het		benign/likely benign	VUS	VUS	VUS
MYBPC3	M	0.808817	2686G>A	V896M	Missense	Het		benign/likely benign	VUS	VUS	VUS
MYBPC3	M	5.41424	2686G>A	V896M	Missense	Het		benign/likely benign	VUS	VUS	VUS
MYBPC3	F	7.15785	2686G>A	V896M	Missense	Het		benign/likely benign	VUS	VUS	VUS
MYBPC3	M	2.0577	2686G>A	V896M	Missense	Het		benign/likely benign	VUS	VUS	VUS
MYBPC3	F	2.80526	2686G>A	V896M	Missense	Het		benign/likely benign	VUS	VUS	VUS
MYBPC3	F	1.41914	2686G>A	V896M	Missense	Het		benign/likely benign	VUS	VUS	VUS
MYBPC3	M	12.5131	2714G>A	S905N	Missense	Het		uncertain significance	VUS	VUS	VUS
MYBPC3	F	10.5481	2728C>A	P910T	Missense	Het		conflicting interpretations	VUS	VUS	VUS
MYBPC3	F	4.38478	2728C>A	P910T	Missense	Het		conflicting interpretations	VUS	VUS	VUS
MYBPC3	M	9.00098	2728C>A	P910T	Missense	Het		conflicting interpretations	VUS	VUS	VUS
MYBPC3	M	4.41756	2833C>T	R945W	Missense	Het			VUS	VUS	VUS
MYBPC3	M	1.89007	2833C>T	R945W	Missense	Het			VUS	VUS	VUS
MYBPC3	M	3.9706	2860G>A	A954T	Missense	Het			VUS	VUS	VUS
MYBPC3	M	2.04633	2864_2865del	P955fs	Radical/LOF	Het		pathogenic/likely pathogenic	Pathogenic	VUS	VUS
MYBPC3	F	20.6041	2882C>T	P961L	Missense	Het	Inherited	uncertain significance	VUS	VUS	VUS
MYBPC3	M	0.814074	2886G>A	V962V	Missense	Hom		likely benign	VUS	VUS	VUS
MYBPC3	F	66.3064	2898G>A	E966E	Missense	Het			VUS	VUS	VUS
MYBPC3	M	4.61216	2908C>T	R970W	Missense	Het		uncertain significance	VUS	VUS	VUS
MYBPC3	M	29.7154	2908C>T	R970W	Missense	Het		uncertain significance	VUS	VUS	VUS
MYBPC3	M	15.5742	2909G>A	R970Q	Missense	Het		uncertain significance	VUS	VUS	VUS
MYBPC3	F	13.1545	2909G>A	R970Q	Missense	Het		uncertain significance	VUS	VUS	VUS
MYBPC3	M	6.04954	2915G>A	R972Q	Missense	Het	Inherited	uncertain significance	VUS	VUS	VUS
MYBPC3	F	18.5828	2938C>T	R980C	Missense	Het		conflicting interpretations	VUS	VUS	VUS
MYBPC3	M	27.2049	2980C>T	L994F	Missense	Het		conflicting interpretations	VUS	VUS	VUS
MYBPC3	M	1.41993	2980C>T	L994F	Missense	Het		conflicting interpretations	VUS	VUS	VUS
MYBPC3	F	5.53153	2980C>T	L994F	Missense	Het		conflicting interpretations	VUS	VUS	VUS
MYBPC3	F	7.97383	2980C>T	L994F	Missense	Het		conflicting interpretations	VUS	VUS	VUS
MYBPC3	M	7.87501	2992C>G	Q998E	Missense	Het		benign/likely benign	VUS	VUS	VUS
MYBPC3	F	3.30573	2992C>G	Q998E	Missense	Het		benign/likely benign	VUS	VUS	VUS
MYBPC3	M	0.327314	2992C>G	Q998E	Missense	Het		benign/likely benign	VUS	VUS	VUS
MYBPC3	M	1.75317	2992C>G	Q998E	Missense	Het		benign/likely benign	VUS	VUS	VUS
MYBPC3	F	0.863357	2992C>G	Q998E	Missense	Het		benign/likely benign	VUS	VUS	VUS
MYBPC3	M	5.56159	2992C>G	Q998E	Missense	Het		benign/likely benign	VUS	VUS	VUS
MYBPC3	M	3.0318	2992C>G	Q998E	Missense	Het		benign/likely benign	VUS	VUS	VUS
MYBPC3	M	9.61636	2992C>G	Q998E	Missense	Het		benign/likely benign	VUS	VUS	VUS
MYBPC3	M	0.340777	2992C>G	Q998E	Missense	Het		benign/likely benign	VUS	VUS	VUS
MYBPC3	M	1.57542	2992C>G	Q998E	Missense	Het		benign/likely benign	VUS	VUS	VUS
MYBPC3	M	2.74511	2992C>G	Q998E	Missense	Het		benign/likely benign	VUS	VUS	VUS
MYBPC3	F	14.6435	3005G>A	R1002Q	Missense	Het		conflicting interpretations	VUS	VUS	VUS
MYBPC3	M	4.52661	3005G>A	R1002Q	Missense	Het		conflicting interpretations	VUS	VUS	VUS
MYBPC3	F	0.231864	3005G>A	R1002Q	Missense	Het		conflicting interpretations	VUS	VUS	VUS
MYBPC3	F	3.07914	3005C>T	P1002L	Missense	Het			VUS	VUS	VUS
MYBPC3	F	13.9396	3049G>A	E1017K	Missense	Het	Inherited	uncertain significance	VUS	VUS	VUS
MYBPC3	M	4.49439	3065G>C	R1022P	Missense	Het		conflicting interpretations	VUS	VUS	likely pathogenic
MYBPC3	F	15.4049	3103C>T	R1035C	Missense	Het			VUS	VUS	VUS
MYBPC3	M	4.49439	3103C>T	R1035C	Missense	Het			VUS	VUS	VUS
MYBPC3	M	3.21858	3103C>T	R1035C	Missense	Het			VUS	VUS	VUS
MYBPC3	F	6.83288	3107G>A	R1036H	Missense	Het		conflicting interpretations	VUS	VUS	VUS
MYBPC3	F	1.82494	3112G>A	V1038M	Missense	Het		uncertain significance	VUS	VUS	VUS
MYBPC3	M	2.65669	3160G>A	D1054N	Missense	Het			VUS	VUS	VUS
MYBPC3	F	4.06729	3224C>G	T1075S	Missense	Het		uncertain significance	VUS	VUS	VUS
MYBPC3	M	4.25582	3223A>G	T1075A	Missense	Het		uncertain significance	VUS	VUS	VUS
MYBPC3	F	8.66351	3224C>G	T1075S	Missense	Het		uncertain significance	VUS	VUS	VUS
MYBPC3	M	5.08006	3223A>G	T1075A	Missense	Het		uncertain significance	VUS	VUS	VUS
MYBPC3	F	13.9238	3229G>T	A1077S	Missense	Het		uncertain significance	VUS	VUS	VUS
MYBPC3	F	23.5306	3262C>A	P1088T	Missense	Het			VUS	VUS	VUS
MYBPC3	M	0.990222	3277G>T	G1093C	Missense	Het		uncertain significance	VUS	VUS	VUS
MYBPC3	M	3.90604	3323A>C	K1108T	Missense	Het		uncertain significance	VUS	VUS	VUS
MYBPC3	M	7.7143	3323A>C	K1108T	Missense	Het		uncertain significance	VUS	VUS	VUS
MYBPC3	M	5.1432	3361C>T	R1121C	Missense	Het		uncertain significance	VUS	VUS	VUS
MYBPC3	M	1.03879	G3373A	V1125M	Missense	Het		uncertain significance	VUS	VUS	VUS
MYBPC3	F	2.2597	3384G>C	E1128D	Missense	Het		conflicting interpretations	VUS	VUS	VUS
MYBPC3	F	15.791	3415G>A	V1139I	Missense	Het		uncertain significance	VUS	VUS	VUS
MYBPC3	M	13.4772	3452C>T	A1151V	Missense	Het		uncertain significance	VUS	VUS	VUS
MYBPC3	M	3.19599	3470C>T	P1157L	Missense	Het		uncertain significance	VUS	VUS	VUS
MYBPC3	F	7.9135	3512A>T	N1171I	Missense	Het			VUS	VUS	VUS
MYBPC3	M	1.55114	3514T>C	Y1172H	Missense	Het		uncertain significance	VUS	VUS	VUS
MYBPC3	M	4.00971	3569G>A	R1190H	Missense	Het		uncertain significance	VUS	VUS	VUS
MYBPC3	M	1.70458	3567_3568insAAC	R1190delinsNR	Radical/LOF	Het			VUS	VUS	VUS
MYBPC3	F	3.26182	3569G>A	R1190H	Missense	Het		uncertain significance	VUS	VUS	VUS
MYBPC3	M	4.1464	3614G>A	R1205Q	Missense	Het		uncertain significance	VUS	VUS	VUS
MYBPC3	F	17.5397	3628C>A	P1210T	Missense	Het		uncertain significance	VUS	VUS	VUS
MYBPC3	M	2.1045	3646A>C	K1216Q	Missense	Het			VUS	VUS	VUS
MYBPC3	M	2.2959	3682C>T	R1228C	Missense	Het		conflicting interpretations	VUS	VUS	VUS
MYBPC3	F	1.02561	3688T>C	F1230L	Missense	Het		uncertain significance	VUS	VUS	VUS
MYBPC3	M	3.05659	3700G>A	G1234R	Missense	Het		uncertain significance	VUS	VUS	VUS
MYBPC3	M	0.258719	3700G>A	G1234R	Missense	Het		uncertain significance	VUS	VUS	VUS
MYBPC3	F	6.34258	3700G>A	G1234R	Missense	Het		uncertain significance	VUS	VUS	VUS
MYBPC3	M	13.2002	3700G>A	G1234R	Missense	Het		uncertain significance	VUS	VUS	VUS
MYBPC3	M	3.80193	3700G>A	G1234R	Missense	Het		uncertain significance	VUS	VUS	VUS
MYBPC3	M	0.707623	3716A>G	E1239G	Missense	Het		uncertain significance	VUS	VUS	VUS
MYBPC3	M	19.1279	3724A>G	K1242E	Missense	Het		uncertain significance	VUS	VUS	VUS
MYBPC3	F	0.135706	3742G>A	G1248R	Missense	Het		uncertain significance	VUS	VUS	VUS
MYBPC3	M	10.8158	3754T>C	C1252R	Missense	Het			VUS	VUS	VUS
MYBPC3	F	18.6217	3799C>T	R1267C	Missense	Het		uncertain significance	VUS	VUS	VUS
MYBPC3	F	0.598166	3800G>A	R1267H	Missense	Het		uncertain significance	VUS	VUS	VUS

## Sheet: MYH7
Gene	Sex	Age	Nucleotide	Amino Acid	Variant Type	Zygosity	Confirmed Inheritance	ClinVar Designation	Baylor Miraca Classification	ACMG Classification w/o PM1	ACMG Classification w/PM1
MYH7	M	0.0974182	4170-2A>G	N/A	Radical/LOF	Het			Pathogenic	VUS	VUS
MYH7	F	74.835	896-2A>G	N/A	Radical/LOF	Het			Pathogenic	VUS	VUS
MYH7	F	1.82176	67C>T	R23W	Missense	Het		uncertain significance	VUS	VUS	VUS
MYH7	M	0.707623	115G>A	V39M	Missense	Het		conflicting interpretations	VUS	VUS	likely pathogenic
MYH7	F	8.39065	166G>A	G56S	Missense	Het		uncertain significance	VUS	VUS	likely pathogenic
MYH7	F	4.06729	184G>A	E62K	Missense	Het		uncertain significance	VUS	VUS	VUS
MYH7	M	7.62046	184G>C	E62Q	Missense	Het		uncertain significance	VUS	VUS	VUS
MYH7	M	1.83532	350A>T	Y117F	Missense	Het		conflicting interpretations	VUS	VUS	likely pathogenic
MYH7	F	11.35	353C>T	S118L	Missense	Het			VUS	VUS	likely pathogenic
MYH7	M	12.6664	460A>G	I154V	Missense	Het		uncertain significance	VUS	VUS	VUS
MYH7	M	0.0836266	602T>C	I201T	Missense	Het	De Novo	pathogenic/likely pathogenic	VUS	likely pathogenic	pathogenic
MYH7	F	17.4821	605G>A	G202E	Missense	Het			VUS	VUS	likely pathogenic
MYH7	M	6.75303	619A>C	K207Q	Missense	Het		conflicting interpretations	VUS	VUS	likely pathogenic
MYH7	M	8.6834	623A>T	D208V	Missense	Het			VUS	VUS	VUS
MYH7	M	1.04737	709C>T	R237W	Missense	Het	Inherited	conflicting interpretations	VUS	VUS	likely pathogenic
MYH7	M	54.3233	710G>A	R237Q	Missense	Het		uncertain significance	VUS	VUS	likely pathogenic
MYH7	F	9.82731	C727T	R243C	Missense	Het		pathogenic/likely pathogenic	VUS	VUS	likely pathogenic
MYH7	F	3.4014	910A>T	T304S	Missense	Het		uncertain significance	VUS	VUS	VUS
MYH7	F	15.158	949G>C	E317Q	Missense	Het			VUS	VUS	likely pathogenic
MYH7	F	8.95971	976G>C	A326P	Missense	Het		conflicting interpretations	VUS	VUS	likely pathogenic
MYH7	M	14.0549	1051A>G	K351E	Missense	Het	Inherited	pathogenic/likely pathogenic	VUS	VUS	likely pathogenic
MYH7	F	51.9904	1060G>A	G354S	Missense	Het		uncertain significance	VUS	VUS	likely pathogenic
MYH7	M	0.168376	1129G>C	G377R	Missense	Het	Inherited		VUS	VUS	VUS
MYH7	F	0.116008	1141G>A	A381T	Missense	Het	De Novo	uncertain significance	VUS	likely pathogenic	pathogenic
MYH7	F	19.3032	1263A>G	I421M	Missense	Het	Inherited		VUS	VUS	VUS
MYH7	M	1.83007	1324C>T	R442C	Missense	Het		pathogenic/likely pathogenic	VUS	likely pathogenic	likely pathogenic
MYH7	M	7.33018	1325G>A	R442H	Missense	Het		conflicting interpretations	VUS	likely pathogenic	likely pathogenic
MYH7	F	20.1739	1334C>T	A445V	Missense	Het		uncertain significance	VUS	VUS	VUS
MYH7	F	18.362	1334C>T	A445V	Missense	Het		uncertain significance	VUS	VUS	VUS
MYH7	M	13.8519	1405G>A	D469N	Missense	Het	Inherited	uncertain significance	VUS	VUS	likely pathogenic
MYH7	M	2.35093	1573G>A	E525K	Missense	Het	De Novo	pathogenic/likely pathogenic	VUS	likely pathogenic	pathogenic
MYH7	F	10.7226	1633G>A	D545N	Missense	Het		conflicting interpretations	VUS	VUS	VUS
MYH7	F	2.55598	1699C>T	R567C	Missense	Het		uncertain significance	VUS	VUS	VUS
MYH7	M	19.325	1834T>A	S612T	Missense	Het		uncertain significance	VUS	VUS	VUS
MYH7	F	14.1374	1859T>C	L620P	Missense	Het		likely pathogenic	VUS	VUS	likely pathogenic
MYH7	M	10.4872	1887G>A	A629A	Missense	Het			VUS	VUS	VUS
MYH7	M	6.65132	1913C>T	A638V	Missense	Het		uncertain significance	VUS	VUS	VUS
MYH7	F	1.03658	2060C>A	P687H	Missense	Het		uncertain significance	VUS	VUS	VUS
MYH7	M	7.49244	2149G>A	D717N	Missense	Het		conflicting interpretations	VUS	VUS	likely pathogenic
MYH7	M	8.22333	2183C>T	A728V	Missense	Het		conflicting interpretations	VUS	VUS	VUS
MYH7	F	13.8554	2183C>T	A728V	Missense	Het		conflicting interpretations	VUS	VUS	VUS
MYH7	F	4.0804	2359C>T	R787C	Missense	Het		conflicting interpretations	VUS	VUS	likely pathogenic
MYH7	M	14.0549	2359C>T	R787C	Missense	Het	Inherited	conflicting interpretations	VUS	VUS	likely pathogenic
MYH7	F	2.10733	2359C>T	R787C	Missense	Het		conflicting interpretations	VUS	VUS	likely pathogenic
MYH7	M	10.0744	2417A>C	E806A	Missense	Het	Inherited		VUS	VUS	likely pathogenic
MYH7	M	0.82249	2420G>A	R807H	Missense	Het		conflicting interpretations	VUS	likely pathogenic	likely pathogenic
MYH7	F	2.97783	2573G>A	R858H	Missense	Het		likely pathogenic	VUS	likely pathogenic	likely pathogenic
MYH7	M	10.8795	2599G>A	E867K	Missense	Het		uncertain significance	VUS	VUS	likely pathogenic
MYH7	M	5.18393	2606G>A	R869H	Missense	Het		likely pathogenic	VUS	VUS	likely pathogenic
MYH7	F	7.59359	2664G>T	Q888H	Missense	Het			VUS	VUS	likely pathogenic
MYH7	M	6.04954	2710C>T	R904C	Missense	Het	Inherited	pathogenic	VUS	likely pathogenic	likely pathogenic
MYH7	M	14.8517	2768A>T	N923I	Missense	Het			VUS	VUS	VUS
MYH7	F	5.66855	3035C>A	A1012D	Missense	Het		conflicting interpretations	VUS	VUS	VUS
MYH7	M	16.1331	3037G>A	E1013K	Missense	Het		uncertain significance	VUS	VUS	VUS
MYH7	M	0.411766	3037G>C	E1013Q	Missense	Het		uncertain significance	VUS	VUS	VUS
MYH7	F	16.6471	3056C>A	T1019N	Missense	Het		uncertain significance	VUS	VUS	VUS
MYH7	F	0.0315542	3107G>A	G1036E	Missense	Het	Inherited	uncertain significance	VUS	VUS	VUS
MYH7	F	6.97238	3138G>A	M1046I	Missense	Het		uncertain significance	VUS	VUS	likely pathogenic
MYH7	F	0.913448	3148C>G	R1050G	Missense	Het			VUS	VUS	likely pathogenic
MYH7	M	2.50345	C3152T	A1051V	Missense	Het		uncertain significance	VUS	VUS	likely pathogenic
MYH7	M	9.86902	3229G>T	D1077Y	Missense	Het		uncertain significance	VUS	VUS	VUS
MYH7	F	9.01993	3301G>A	G1101S	Missense	Het		uncertain significance	VUS	VUS	VUS
MYH7	F	12.8362	3301G>A	G1101S	Missense	Het		uncertain significance	VUS	VUS	VUS
MYH7	F	12.1442	3301G>A	G1101S	Missense	Het		uncertain significance	VUS	VUS	VUS
MYH7	M	17.8555	3301G>A	G1101S	Missense	Het		uncertain significance	VUS	VUS	VUS
MYH7	M	0.724399	3460G>A	G1154S	Missense	Het		uncertain significance	VUS	VUS	VUS
MYH7	M	6.03514	3460G>A	G1154S	Missense	Het		uncertain significance	VUS	VUS	VUS
MYH7	M	8.3139	3616C>A	Q1206K	Missense	Het			VUS	VUS	likely pathogenic
MYH7	M	12.2975	3637G>A	V1213M	Missense	Het	Inherited	uncertain significance	VUS	VUS	likely pathogenic
MYH7	F	4.50012	3691G>A	V1231I	Missense	Het			VUS	VUS	VUS
MYH7	F	1.98125	3721G>T	A1241S	Missense	Het		uncertain significance	VUS	VUS	VUS
MYH7	M	36.5383	3778C>T	R1260W	Missense	Het		uncertain significance	VUS	VUS	VUS
MYH7	F	6.06318	3829C>T	R1277W	Missense	Het		uncertain significance	VUS	VUS	likely pathogenic
MYH7	F	5.4822	3883G>A	E1295K	Missense	Het	Inherited	conflicting interpretations	VUS	VUS	VUS
MYH7	M	15.8343	3942C>A	D1314E	Missense	Het		uncertain significance	VUS	VUS	VUS
MYH7	F	15.8615	3977A>G	K1326R	Missense	Het		uncertain significance	VUS	VUS	VUS
MYH7	F	4.06745	3982G>A	A1328T	Missense	Het		uncertain significance	VUS	VUS	VUS
MYH7	M	49.9075	4004C>T	S1335L	Missense	Het		uncertain significance	VUS	VUS	likely pathogenic
MYH7	M	3.49228	4010G>A	R1337Q	Missense	Het	Inherited	uncertain significance	VUS	VUS	VUS
MYH7	F	4.3549	4010G>A	R1337Q	Missense	Het		uncertain significance	VUS	VUS	VUS
MYH7	M	0.0477789	4021G>A	D1341N	Missense	Het		uncertain significance	VUS	VUS	likely pathogenic
MYH7	M	3.19599	4031G>A	R1344Q	Missense	Het		conflicting interpretations	VUS	VUS	VUS
MYH7	F	8.72464	4078G>A	V1360I	Missense	Het		uncertain significance	VUS	VUS	VUS
MYH7	F	0.108456	4078G>A	V1360I	Missense	Het	Inherited	uncertain significance	VUS	VUS	VUS
MYH7	M	9.02835	4210G>A	V1404M	Missense	Het		uncertain significance	VUS	VUS	VUS
MYH7	M	46.5506	4232G>A	C1411Y	Missense	Het			VUS	VUS	VUS
MYH7	M	2.35587	4235C>T	S1412F	Missense	Het	Inherited		VUS	VUS	VUS
MYH7	M	0.121797	4283T>C	L1428S	Missense	Het		uncertain significance	VUS	VUS	VUS
MYH7	F	5.4167	4283T>C	L1428S	Missense	Het		uncertain significance	VUS	VUS	VUS
MYH7	M	13.9153	4301G>A	R1434H	Missense	Het	Inherited	uncertain significance	VUS	likely pathogenic	likely pathogenic
MYH7	F	2.89218	4321G>T	A1441S	Missense	Het		uncertain significance	VUS	VUS	VUS
MYH7	F	5.28572	4399C>G	L1467V	Missense	Het		conflicting interpretations	VUS	VUS	VUS
MYH7	F	8.19567	4399C>G	L1467V	Missense	Het		conflicting interpretations	VUS	VUS	VUS
MYH7	F	6.75578	C4423T	R1475C	Missense	Het		uncertain significance	VUS	VUS	VUS
MYH7	F	4.0804	4459G>A	A1487T	Missense	Het		uncertain significance	VUS	VUS	VUS
MYH7	F	6.84331	4525A>C	I1509L	Missense	Het		conflicting interpretations	VUS	VUS	VUS
MYH7	F	4.00906	4531G>A	D1511N	Missense	Het		uncertain significance	VUS	VUS	likely pathogenic
MYH7	F	0.0753087	4588C>T	R1530X	Radical/LOF	Het		uncertain significance	Pathogenic	VUS	VUS
MYH7	M	4.56034	4660G>C	E1554Q	Missense	Het			VUS	VUS	VUS
MYH7	F	3.56851	4681G>T	A1561S	Missense	Het			VUS	VUS	VUS
MYH7	M	15.7028	4774C>T	R1592W	Missense	Het		uncertain significance	VUS	VUS	VUS
MYH7	M	8.04291	4787C>T	S1596L	Missense	Het		uncertain significance	VUS	VUS	VUS
MYH7	M	15.8046	4831G>T	A1611S	Missense	Het		uncertain significance	VUS	VUS	VUS
MYH7	F	18.7151	4864C>T	L1622F	Missense	Het		uncertain significance	VUS	VUS	likely pathogenic
MYH7	M	0.853327	4868A>G	N1623S	Missense	Het		uncertain significance	VUS	VUS	likely pathogenic
MYH7	M	5.44387	4894G>A	A1632T	Missense	Het		uncertain significance	VUS	VUS	VUS
MYH7	F	3.86476	4894G>A	A1632T	Missense	Het		uncertain significance	VUS	VUS	VUS
MYH7	M	3.82114	4900C>T	R1634C	Missense	Het		uncertain significance	VUS	VUS	VUS
MYH7	F	4.92981	4954G>T	D1652Y	Missense	Het		uncertain significance	Pathogenic	VUS	VUS
MYH7	F	14.5608	4993G>A	D1665N	Missense	Het			VUS	VUS	VUS
MYH7	M	0.146728	5013C>G	I1671M	Missense	Het		uncertain significance	VUS	VUS	VUS
MYH7	M	5.95668	5014G>A	A1672T	Missense	Het		uncertain significance	VUS	VUS	VUS
MYH7	F	7.57691	5026C>T	R1676W	Missense	Het		uncertain significance	VUS	VUS	VUS
MYH7	M	8.37426	5027G>A	R1676Q	Missense	Het		uncertain significance	VUS	VUS	VUS
MYH7	F	7.19126	5071G>A	V1691M	Missense	Het		uncertain significance	VUS	VUS	VUS
MYH7	M	0.573554	5071G>A	V1691M	Missense	Het	Inherited	uncertain significance	VUS	VUS	VUS
MYH7	M	8.43642	5105C>T	A1702V	Missense	Het			VUS	VUS	VUS
MYH7	M	0.212641	5208G>C	Q1736H	Missense	Het	Inherited	uncertain significance	VUS	VUS	VUS
MYH7	F	1.50134	5287G>A	A1763T	Missense	Het		uncertain significance	VUS	VUS	VUS
MYH7	F	4.83368	5287G>A	A1763T	Missense	Het		uncertain significance	VUS	VUS	VUS
MYH7	M	8.37335	5287G>A	A1763T	Missense	Het		uncertain significance	VUS	VUS	VUS
MYH7	F	2.74222	5329G>A	A1777T	Missense	Het	Inherited	uncertain significance	VUS	VUS	likely pathogenic
MYH7	F	15.2981	5329G>A	A1777T	Missense	Het		uncertain significance	VUS	VUS	likely pathogenic
MYH7	F	0.062113	5329G>A	A1777T	Missense	Het		uncertain significance	VUS	VUS	likely pathogenic
MYH7	M	2.29302	5401delG	E1801fs	Radical/LOF	Het			Pathogenic	VUS	VUS
MYH7	F	2.79085	G5419A	G1807S	Missense	Het		uncertain significance	VUS	VUS	VUS
MYH7	M	2.41919	5450C>T	A1817V	Missense	Het	Inherited	uncertain significance	VUS	VUS	VUS
MYH7	F	14.3866	5459G>A	R1820Q	Missense	Het		uncertain significance	VUS	VUS	VUS
MYH7	F	4.90736	5470A>G	N1824D	Missense	Het		uncertain significance	VUS	VUS	VUS
MYH7	F	4.90736	5471A>G	N1824S	Missense	Het		uncertain significance	VUS	VUS	VUS
MYH7	M	4.81385	5482G>T	A1828S	Missense	Het			VUS	VUS	VUS
MYH7	F	13.1545	5482G>A	A1828T	Missense	Het		uncertain significance	VUS	VUS	VUS
MYH7	F	10.8081	5495G>A	R1832H	Missense	Het	Inherited	uncertain significance	VUS	VUS	VUS
MYH7	M	4.86964	5494C>T	R1832C	Missense	Het		uncertain significance	VUS	VUS	VUS
MYH7	M	4.53548	5507C>T	S1836L	Missense	Het		conflicting interpretations	VUS	likely pathogenic	likely pathogenic
MYH7	F	1.88188	5507C>T	S1836L	Missense	Het		conflicting interpretations	VUS	likely pathogenic	likely pathogenic
MYH7	M	14.364	5506T>G	S1836A	Missense	Het		uncertain significance	VUS	VUS	VUS
MYH7	M	8.44276	5518A>T	M1840L	Missense	Het			VUS	VUS	VUS
MYH7	M	2.1702	5518A>T	M1840L	Missense	Het	Inherited		VUS	VUS	VUS
MYH7	F	10.8682	5588G>A	R1863Q	Missense	Het		uncertain significance	VUS	VUS	VUS
MYH7	F	1.18168	C5587T	R1863W	Missense	Het		uncertain significance	VUS	VUS	VUS
MYH7	M	7.77372	5639G>C	R1880P	Missense	Het	Inherited		VUS	VUS	VUS
MYH7	M	9.27228	5669A>G	N1890S	Missense	Het			VUS	VUS	VUS
MYH7	M	0.894148	5687T>G	F1896C	Missense	Het		uncertain significance	VUS	VUS	likely pathogenic
MYH7	M	2.77491	5737G>A	A1913T	Missense	Het		uncertain significance	VUS	VUS	likely pathogenic
MYH7	M	0.0587913	5740G>A	E1914K	Missense	Het	De Novo	likely pathogenic	Pathogenic	likely pathogenic	pathogenic

## Sheet: MYL2
Gene	Sex	Age	Nucleotide	Amino Acid	Variant Type	Zygosity	Confirmed Inheritance	ClinVar Designation	Baylor Miraca Classification	ACMG Classification w/o PM1	ACMG Classification w/PM1
MYL2	M	10.9147	402+1G>T	N/A	Radical/LOF	Het			VUS	VUS	VUS
MYL2	M	10.312	19_23del	K7fs	Radical/LOF	Het			Pathogenic	VUS	VUS
MYL2	F	7.728	34G>T	G12C	Missense	Het		uncertain significance	VUS	VUS	VUS
MYL2	M	10.9997	97T>C	F33L	Missense	Het		uncertain significance	VUS	VUS	VUS
MYL2	F	0.447211	141C>A	N47K	Missense	Het		uncertain significance	Pathogenic	VUS	likely pathogenic
MYL2	M	26.1311	141C>A	N47K	Missense	Het		uncertain significance	Pathogenic	VUS	likely pathogenic
MYL2	M	1.53508	141C>A	N47K	Missense	Het		uncertain significance	Pathogenic	VUS	likely pathogenic
MYL2	M	4.53268	141C>A	N47K	Missense	Het		uncertain significance	VUS	VUS	likely pathogenic
MYL2	M	13.9674	141C>A	N47K	Missense	Het	Inherited	uncertain significance	Pathogenic	VUS	likely pathogenic
MYL2	M	1.54809	141C>A	N47K	Missense	Het		uncertain significance	Pathogenic	VUS	likely pathogenic
MYL2	M	7.30892	141C>A	N47K	Missense	Het		uncertain significance	VUS	VUS	likely pathogenic
MYL2	M	5.55351	141C>A	N47K	Missense	Het		uncertain significance	Pathogenic	VUS	likely pathogenic
MYL2	M	0.037132	141C>A	N47K	Missense	Het	Inherited	uncertain significance	Pathogenic	VUS	likely pathogenic
MYL2	M	3.71349	188delA	N63fs	Radical/LOF	Het		uncertain significance	Pathogenic	VUS	VUS
MYL2	M	3.60737	279G>A	A93A	Missense	Het		benign/likely benign	VUS	VUS	VUS
MYL2	M	4.21218	279G>A	A93A	Missense	Het		benign/likely benign	VUS	VUS	VUS
MYL2	U	Fetus	304G>A	A102T	Missense	Het		uncertain significance	VUS	VUS	VUS
MYL2	M	0.825801	359G>A	R120Q	Missense	Het		uncertain significance	VUS	VUS	VUS
MYL2	M	8.10864	359G>A	R120Q	Missense	Het		uncertain significance	VUS	VUS	VUS
MYL2	F	1.61896	359G>A	R120Q	Missense	Het		uncertain significance	VUS	VUS	VUS
MYL2	F	8.95431	401A>C	E134A	Missense	Het		conflicting interpretations	VUS	VUS	VUS
MYL2	F	2.99427	401A>C	E134A	Missense	Het		conflicting interpretations	VUS	VUS	VUS
MYL2	M	1.9183	401A>C	E134A	Missense	Het		conflicting interpretations	VUS	VUS	VUS
MYL2	M	10.3805	401A>C	E134A	Missense	Het		conflicting interpretations	VUS	VUS	VUS
MYL2	M	2.10177	401A>C	E134A	Missense	Het		conflicting interpretations	VUS	VUS	VUS
MYL2	F	5.23893	401A>C	E134A	Missense	Het		conflicting interpretations	VUS	VUS	VUS
MYL2	F	32.1131	401A>C	E134A	Missense	Het		conflicting interpretations	VUS	VUS	VUS
MYL2	F	3.86491	409C>T	Q137X	Radical/LOF	Het			VUS	VUS	VUS
MYL2	M	0.0128335	431delC	P144fs	Radical/LOF	Het		conflicting interpretations	Pathogenic	VUS	VUS
MYL2	M	9.19822	433G>A	D145N	Missense	Het		uncertain significance	VUS	VUS	VUS
MYL2	M	11.8758	459G>C	K153N	Missense	Het		uncertain significance	VUS	VUS	VUS
MYL2	M	2.89217	459G>C	K153N	Missense	Het		uncertain significance	VUS	VUS	VUS

## Sheet: MYL3
Gene	Sex	Age	Nucleotide	Amino Acid	Variant Type	Zygosity	Confirmed Inheritance	ClinVar Designation	Baylor Miraca Classification	ACMG Classification w/o PM1	ACMG Classification w/PM1
MYL3	M	0.562462	4G>C	A2P	Missense	Het		conflicting interpretations	VUS	VUS	VUS
MYL3	F	7.67608	4G>C	A2P	Missense	Het		conflicting interpretations	VUS	VUS	VUS
MYL3	M	10.6705	65C>T	A22V	Missense	Het			VUS	VUS	VUS
MYL3	M	2.09338	91C>T	R31C	Missense	Het		uncertain significance	VUS	VUS	VUS
MYL3	M	16.0261	170C>G	A57G	Missense	Het		conflicting interpretations	Pathogenic	likely pathogenic	pathogenic
MYL3	M	67.1582	170C>A	A57D	Missense	Het		conflicting interpretations	VUS	VUS	VUS
MYL3	M	66.0113	170C>A	A57D	Missense	Het		conflicting interpretations	VUS	VUS	VUS
MYL3	M	3.76047	170C>A	A57D	Missense	Het		conflicting interpretations	VUS	VUS	VUS
MYL3	F	4.52443	214A>G	T72A	Missense	Het			VUS	VUS	VUS
MYL3	F	2.87859	G220A	G74R	Missense	Het		uncertain significance	VUS	VUS	VUS
MYL3	M	5.67723	235G>A	V79I	Missense	Het		uncertain significance	VUS	VUS	VUS
MYL3	M	7.15775	235G>A	V79I	Missense	Het		uncertain significance	VUS	VUS	VUS
MYL3	F	9.10249	337A>G	T113A	Missense	Het	Inherited		VUS	VUS	VUS
MYL3	F	18.5828	341T>C	F114S	Missense	Het			VUS	VUS	VUS
MYL3	F	5.31514	A367G	K123E	Missense	Het		uncertain significance	VUS	VUS	VUS
MYL3	F	3.57199	374A>G	K125R	Missense	Het			VUS	VUS	VUS
MYL3	F	3.17469	G461A	R154H	Missense	Het	Inherited	uncertain significance	VUS	likely pathogenic	likely pathogenic
MYL3	F	0.615099	476C>T	T159M	Missense	Het	Inherited	uncertain significance	VUS	VUS	VUS
MYL3	F	31.1305	502G>A	E168K	Missense	Het		uncertain significance	VUS	VUS	VUS
MYL3	F	15.9907	530A>G	E177G	Missense	Het		uncertain significance	VUS	VUS	VUS
MYL3	F	6.34791	532G>A	D178N	Missense	Het		conflicting interpretations	VUS	VUS	VUS
MYL3	F	1.54827	532G>A	D178N	Missense	Het		conflicting interpretations	VUS	VUS	VUS
MYL3	F	10.1537	575T>A	I192N	Missense	Het			VUS	VUS	VUS

## Sheet: ACTC1
Gene	Sex	Age	Nucleotide	Amino Acid	Variant Type	Zygosity	Confirmed Inheritance	ClinVar Designation	Baylor Miraca Classification	ACMG Classification w/o PM1	ACMG Classification w/PM1
ACTC1	M	6.75	10G>C	D4H	Missense	Het		conflicting interpretations	VUS	VUS	VUS
ACTC1	F	12.27	28C>A	L10M	Missense	Het		conflicting interpretations	VUS	VUS	likely pathogenic
ACTC1	M	3.74	57_58insCA	V19fs	Radical/LOF	Het			Pathogenic	VUS	VUS
ACTC1	M	1.14	57_58insCA	V19fs	Radical/LOF	Het			Pathogenic	VUS	VUS
ACTC1	M	14.78	571C>T	L191F	Missense	Het			VUS	VUS	VUS
ACTC1	M	12.1	593G>A	R198H	Missense	Het	De Novo		VUS	likely pathogenic	likely pathogenic
ACTC1	M	5.35	1127G>A	C376Y	Missense	Het			VUS	VUS	VUS

## Sheet: TPM1
Gene	Sex	Age	Nucleotide	Amino Acid	Variant Type	Zygosity	Confirmed Inheritance	ClinVar Designation	Baylor Miraca Classification	ACMG Classification w/o PM1	ACMG Classification w/PM1
TPM1	F	23.7691	7G>A	G3R	Missense	Het	Inherited	conflicting interpretations	VUS	VUS	VUS
TPM1	M	12.4833	7G>A	G3R	Missense	Het		conflicting interpretations	VUS	VUS	VUS
TPM1	F	4.50553	7G>A	G3R	Missense	Het		conflicting interpretations	VUS	VUS	VUS
TPM1	M	7.39046	7G>A	G3R	Missense	Het		conflicting interpretations	VUS	VUS	VUS
TPM1	F	36.9651	20T>G	L7R	Missense	Het			VUS	VUS	VUS
TPM1	M	7.61033	62G>T	R21L	Missense	Het		conflicting interpretations	VUS	VUS	likely pathogenic
TPM1	M	8.82835	75G>T	E25D	Missense	Het			VUS	VUS	VUS
TPM1	M	2.75343	76G>C	E26Q	Missense	Het			VUS	VUS	VUS
TPM1	M	7.80468	85A>G	K29E	Missense	Het			VUS	VUS	VUS
TPM1	M	2.90345	95A>T	Q32L	Missense	Het			VUS	VUS	VUS
TPM1	F	8.87534	95A>T	Q32L	Missense	Hom	Inherited		VUS	VUS	VUS
TPM1	M	5.15163	109C>T	H37Y	Missense	Het			VUS	VUS	VUS
TPM1	M	5.40577	127A>G	I43V	Missense	Het			VUS	VUS	VUS
TPM1	M	9.02309	215T>A	L72Q	Missense	Het			VUS	VUS	VUS
TPM1	F	1.5895	475G>A	D159N	Missense	Het	De Novo	conflicting interpretations	VUS	pathogenic	pathogenic
TPM1	M	19.8869	617C>T	A206V	Missense	Het			VUS	VUS	likely pathogenic
TPM1	M	0.544091	688G>A	D230N	Missense	Het	Inherited	pathogenic	VUS	pathogenic	pathogenic
TPM1	M	18.8868	693A>C	L231F	Missense	Het			VUS	VUS	VUS
TPM1	M	1.54541	695G>A	R232H	Missense	Het		conflicting interpretations	VUS	VUS	VUS
TPM1	M	6.53356	695G>A	R232H	Missense	Het		conflicting interpretations	VUS	VUS	VUS
TPM1	M	5.81944	695G>A	R232H	Missense	Het		conflicting interpretations	VUS	VUS	VUS
TPM1	F	3.01019	695G>A	R232H	Missense	Het		conflicting interpretations	VUS	VUS	VUS
TPM1	M	2.18886	695G>A	R232H	Missense	Het		conflicting interpretations	VUS	VUS	VUS
TPM1	M	0.724671	695G>A	R232H	Missense	Het		conflicting interpretations	VUS	VUS	VUS
TPM1	F	4.98457	695G>A	R232H	Missense	Het		conflicting interpretations	VUS	VUS	VUS
TPM1	F	3.98817	695G>A	R232H	Missense	Het		conflicting interpretations	VUS	VUS	VUS
TPM1	M	7.28181	700A>G	M234V	Missense	Het			VUS	VUS	VUS
TPM1	M	5.47992	715delC	P239fs	Radical/LOF	Het			VUS	VUS	VUS
TPM1	F	11.3281	727A>G	I243V	Missense	Het			VUS	VUS	VUS
TPM1	F	10.6768	727A>G	I243V	Missense	Het			VUS	VUS	VUS
TPM1	M	7.32474	A727G	I243V	Missense	Het			VUS	VUS	VUS
TPM1	M	6.76102	727A>G	I243V	Missense	Het			VUS	VUS	VUS
TPM1	M	3.82114	727A>G	I243V	Missense	Het			VUS	VUS	VUS
TPM1	M	2.47316	727A>G	I243V	Missense	Het			VUS	VUS	VUS
TPM1	M	0.61228	763C>T	L255F	Missense	Het			VUS	VUS	VUS
TPM1	M	8.25861	763C>T	L255F	Missense	Het			VUS	VUS	VUS
TPM1	M	10.5036	817G>A	E273K	Missense	Het	Inherited		VUS	VUS	VUS
TPM1	M	1.51294	841A>G	M281V	Missense	Het		uncertain significance	VUS	VUS	VUS
TPM1	M	2.81061	141_149del	47_50del	Radical/LOF	Het			VUS	VUS	VUS
TPM1	M	9.778	141_149del	47_50del	Radical/LOF	Het			VUS	VUS	VUS
TPM1	M	14.7283	141_149del	47_50del	Radical/LOF	Het			VUS	VUS	VUS
TPM1	M	0.0311149	141_149del	47_50del	Radical/LOF	Het			VUS	VUS	VUS
TPM1	F	5.48279	141_149del	47_50del	Radical/LOF	Het			VUS	VUS	VUS
TPM1	F	2.99893	758_760del	253_254del	Radical/LOF	Het			VUS	VUS	VUS
TPM1	M	6.63537	758_760del	253_254del	Radical/LOF	Het			VUS	VUS	VUS
TPM1	M	2.2959	758_760del	253_254del	Radical/LOF	Het			VUS	VUS	VUS
TPM1	M	8.25861	758_760del	253_254del	Radical/LOF	Het			VUS	VUS	VUS
TPM1	M	0.61228	758_760del	253_254del	Radical/LOF	Het			VUS	VUS	VUS

## Sheet: TNNT2
Gene	Sex	Age	Nucleotide	Amino Acid	Variant Type	Zygosity	Confirmed Inheritance	ClinVar Designation	Baylor Miraca Classification	ACMG Classification w/o PM1	ACMG Classification w/PM1
TNNT2	M	8.64475	571-1G>A	N/A	Radical/LOF	Het			VUS	VUS	VUS
TNNT2	M	0.543782	571-1G>A	N/A	Radical/LOF	Het			VUS	VUS	VUS
TNNT2	F	15.5854	15G>T	R5S	Missense	Het			VUS	VUS	VUS
TNNT2	M	2.19203	40G>A	E14K	Missense	Het		uncertain significance	VUS	VUS	VUS
TNNT2	F	10.2849	51A>T	E17D	Missense	Het			VUS	VUS	VUS
TNNT2	M	17.3214	83C>T	A28V	Missense	Het	Inherited		VUS	VUS	VUS
TNNT2	M	5.14603	83C>T	A28V	Missense	Het			VUS	VUS	VUS
TNNT2	F	9.69328	82G>A	A28T	Missense	Het			VUS	VUS	VUS
TNNT2	M	0.0177872	82G>A	A28T	Missense	Het	Inherited		VUS	VUS	VUS
TNNT2	M	66.0113	83C>T	A28V	Missense	Het			VUS	VUS	VUS
TNNT2	F	20.3079	83C>T	A28V	Missense	Het			VUS	VUS	VUS
TNNT2	F	0.154445	82G>A	A28T	Missense	Het			VUS	VUS	VUS
TNNT2	M	4.95969	83C>T	A28V	Missense	Het			VUS	VUS	VUS
TNNT2	M	3.8914	83C>T	A28V	Missense	Het			VUS	VUS	VUS
TNNT2	M	1.03368	104A>G	E35G	Missense	Het			VUS	VUS	VUS
TNNT2	F	2.33399	218A>G	N73S	Missense	Het	Inherited	conflicting interpretations	VUS	VUS	VUS
TNNT2	M	5.08054	230C>T	P77L	Missense	Het		uncertain significance	VUS	VUS	VUS
TNNT2	F	4.38478	252_253del	R84fs	Radical/LOF	Het			VUS	VUS	VUS
TNNT2	F	0.768107	298A>G	N100D	Missense	Het			VUS	VUS	VUS
TNNT2	M	12.5598	347_348del	116_116del	Radical/LOF	Het			Pathogenic	VUS	VUS
TNNT2	F	0.571348	391C>T	R131W	Missense	Het	Inherited	pathogenic/likely pathogenic	Pathogenic	likely pathogenic	likely pathogenic
TNNT2	M	10.1426	400C>T	R134W	Missense	Het		uncertain significance	VUS	VUS	likely pathogenic
TNNT2	M	0.259208	421delC	R141fs	Radical/LOF	Het	Inherited		Pathogenic	VUS	VUS
TNNT2	M	2.24963	457G>T	A153S	Missense	Het		uncertain significance	VUS	VUS	VUS
TNNT2	M	3.80719	473G>A	R158Q	Missense	Het		uncertain significance	VUS	VUS	VUS
TNNT2	F	4.4973	583G>A	E195K	Missense	Het	Inherited	uncertain significance	VUS	VUS	VUS
TNNT2	F	2.14482	647G>A	R216K	Missense	Het		uncertain significance	VUS	VUS	VUS
TNNT2	F	33.997	691G>C	E231Q	Missense	Het			VUS	VUS	VUS
TNNT2	M	3.49228	732G>T	E244D	Missense	Het			VUS	VUS	VUS
TNNT2	M	2.05451	732G>T	E244D	Missense	Het			Pathogenic	VUS	VUS
TNNT2	M	16.2864	736G>C	E246Q	Missense	Het			VUS	VUS	VUS
TNNT2	M	1.43048	817A>C	K273Q	Missense	Het		uncertain significance	VUS	VUS	likely pathogenic
TNNT2	M	16.5433	821T>C	V274A	Missense	Het			VUS	VUS	VUS
TNNT2	F	5.52078	833G>A	R278H	Missense	Het		uncertain significance	VUS	VUS	VUS
TNNT2	M	1.71222	832C>T	R278C	Missense	Het		conflicting interpretations	VUS	VUS	likely pathogenic
TNNT2	F	3.96882	832C>T	R278C	Missense	Het		conflicting interpretations	VUS	VUS	likely pathogenic
TNNT2	M	5.67723	832C>T	R278C	Missense	Het		conflicting interpretations	VUS	VUS	likely pathogenic
TNNT2	M	3.29794	857G>A	R286H	Missense	Het		uncertain significance	VUS	VUS	VUS
TNNT2	M	13.3568	856C>T	R286C	Missense	Het		conflicting interpretations	VUS	VUS	VUS
TNNT2	F	47.2838	857G>T	R286L	Missense	Het			VUS	VUS	VUS
TNNT2	M	2.15874	857G>A	R286H	Missense	Het		uncertain significance	VUS	VUS	VUS

## Sheet: TNNI3
Gene	Sex	Age	Nucleotide	Amino Acid	Variant Type	Zygosity	Confirmed Inheritance	ClinVar Designation	Baylor Miraca Classification	ACMG Classification w/o PM1	ACMG Classification w/PM1
TNNI3	M	1.82	92C>T	T31M	Missense	Het		uncertain significance	VUS	VUS	VUS
TNNI3	M	2.01	233C>A	T78N	Missense	Het			VUS	VUS	VUS
TNNI3	F	2.58	272G>A	R91Q	Missense	Het			VUS	VUS	VUS
TNNI3	F	4.23	346C>G	Q116E	Missense	Het			VUS	VUS	VUS
TNNI3	F	7.68	400G>C	D134H	Missense	Het	Inherited		VUS	VUS	likely pathogenic
TNNI3	F	7.7	428C>A	T143N	Missense	Het	Inherited	uncertain significance	VUS	VUS	VUS
TNNI3	M	7.01	428C>A	T143N	Missense	Het	Inherited	uncertain significance	VUS	VUS	VUS
TNNI3	M	1.25	484C>T	R162W	Missense	Het		pathogenic/likely pathogenic	Pathogenic	likely pathogenic	likely pathogenic

## Sheet: TNNC1
Gene	Sex	Age	Nucleotide	Amino Acid	Variant Type	Zygosity	Confirmed Inheritance	ClinVar Designation	Baylor Miraca Classification	ACMG Classification w/o PM1	ACMG Classification w/PM1
TNNC1	F	7.67	23C>T	A8V	Missense	Het		pathogenic/likely pathogenic	VUS	VUS	likely pathogenic
TNNC1	M	7.76	162delT	P54fs	Radical/LOF	Het			Pathogenic	VUS	VUS
TNNC1	M	8.3	305G>T	R102L	Missense	Het		uncertain significance	VUS	VUS	VUS
TNNC1	M	5.06	317A>G	K106R	Missense	Het			VUS	VUS	VUS
TNNC1	M	8.91	402G>T	E134D	Missense	Het		uncertain significance	VUS	VUS	VUS
TNNC1	M	6.1	402G>T	E134D	Missense	Het		uncertain significance	VUS	VUS	VUS
TNNC1	M	14.99	435C>A	D145E	Missense	Het		uncertain significance	VUS	VUS	likely pathogenic
